# Supplementary material for: ROS Signaling Mediates Directional Cell Elongation and Somatic Cell Fusion in the Red Alga Griffithsia monilis
Source: Cells. 2022 Jul 5;11(13):2124. doi: 10.3390/cells11132124 (PMC9266221; doi:10.3390/cells11132124)
Supplement: Supplementary file 1 [file cells-11-02124-s001.zip]

Archive with 3 entries (3 files):
- Supplementary Figures S1-S4 and Table S1.pdf
- Supplementary Video S1.avi
- Supplementary Video S2.avi
